# Supplementary material for: Information Flow Analysis of Interactome Networks
Source: PLoS Comput Biol. 2009 Apr 10;5(4):e1000350. doi: 10.1371/journal.pcbi.1000350 (PMC2685719; doi:10.1371/journal.pcbi.1000350)
Supplement: Table S4 — A list of muscle-enriched genes for which promoter::GFP strains are available. (0.03 MB XLS) [file pcbi.1000350.s007.xls]

## Sheet: Sheet1
ORF Name	Gene Name	Probability Score	GFP Strains	GFP expression in muscle?
K04H4.1	emb-9	0.992043	BC10074	y
F56B6.4	uvt-5	0.844102	BC10116	y
M01E11.7	tag-163	0.7351	BC10244,BC14499	y
R07E3.5	acl-5	0.502721	BC10304	y
C05D11.4	let-756	0.872169	BC10312,BC12925	y
R07G3.8		0.575252	BC10340	y
F22B7.5	dnj-10	0.68387	BC10375	y
ZK688.6	tag-282	0.842752	BC10376,BC16132	y
C05C10.3		0.640388	BC10378	y
W02C12.3	hlh-30	0.521141	BC10509,BC11288,BC12701,BC12849	y
R11A5.4		0.550742	BC10543	y
C03G5.1	sdha-1	0.508591	BC10570,BC10585,BC12748,BC12851,DM12851,BC12702	y
Y42G9A.4		0.626594	BC10635,BC12529	y
B0228.4	tag-308	0.913437	BC10652,BC10253	y
C44B12.2	ost-1	0.927534	BC11019	y
Y62E10A.13		0.585052	BC11098	n
T04C12.4	act-3	0.726426	BC11110	y
T22B2.4	sup-12	0.532476	BC11122,BC11841	y
F38B7.1		0.777858	BC11150	y
F27D9.5	pcca-1	0.642079	BC11205,BC11206	y
R07H5.2	cpt-2	0.52905	BC11281	n
T03E6.7	cpl-1	0.912649	BC11306	y
T03G6.3		0.800124	BC11369	y
C05E4.3	srp-1	0.746989	BC11438	y
C53D6.2	unc-129	0.891264	BC11859,BC12673	n
C37C3.6	ppn-1	0.912142	BC11970,BC14164,BC15734	y
F43G9.3		0.62549	BC12351	y
ZK593.1		0.540295	BC12367	n
B0285.7		0.693081	BC12470	n
Y50D7A.6	klp-20	0.660265	BC12608,BC10560	n
F09F7.2	mlc-3	0.624546	BC12867	y
E03G2.3	mec-5	0.882878	BC12900,BC11600	n
K08F8.1		0.679023	BC12933	n
Y39A1C.1		0.630282	BC13049	y
W08E3.3	tag-210	0.63332	BC13147,BC13010	n
F15G9.4	him-4	0.561764	BC13149	y
T27A1.4		0.925506	BC13244,BC13520	y
F15D3.1	dys-1	0.544816	BC13486	y
K01C8.10	cct-4	0.86812	BC13501	y
C29F9.7	pat-4	0.589393	BC13546	y
F37H8.5		0.711878	BC13660,BC13659	y
F53A9.10	tnt-2	0.560904	BC13923	y
F54D7.4	zig-7	0.795894	BC14016	y
T11B7.4	alp-1	0.926676	BC14088	n
F15D3.7		0.517222	BC14221	n
F41C3.5		0.604215	BC14238	y
F56D12.5	vig-1	0.551176	BC14245	y
T02G5.9	krs-1	0.541114	BC14359	n
F10E7.4	spon-1	0.73569	BC14486,BC13954	y
K07D4.7	tag-218	0.57061	BC14586	n
Y37E11B.5		0.55317	BC14714	y
F54D7.2		0.638811	BC14907	y
C37F5.1	lin-1	0.639003	BC14988	y
F54F2.1		0.860493	BC15338,BC13769	y
C28C12.7	spp-10	0.833064	BC15469	y
T03F7.1	snf-11	0.966457	BC15693	y
F53F10.1		0.803525	BC15932	y
K07E12.1	dig-1	0.635415	BC16092,BC16199	n
				y=yes
				n=no
