# Supplementary material for: Information Flow Analysis of Interactome Networks
Source: PLoS Comput Biol. 2009 Apr 10;5(4):e1000350. doi: 10.1371/journal.pcbi.1000350 (PMC2685719; doi:10.1371/journal.pcbi.1000350)
Supplement: Table S5 — A list of muscle-enriched genes identified by the semi-supervised analysis. We scored whether the promoters of these genes contain cis-regulatory modules that indicate gene expression in muscle. (0.04 MB XLS) [file pcbi.1000350.s008.xls]

## Sheet: Ge_Hui_report.txt
ORF Name	Gene Name	Probablility Score	Does the promoter contain cis-regulatory modules that indicate expression in muscle?
K04H4.1	emb-9	0.992043	YES
F40E10.3	csq-1	0.991458	YES
Y9C2UA.1		0.987895	YES
F42E11.4	tni-1	0.981596	YES
Y5F2A.1		0.980693	YES
D2092.4		0.978703	YES
F22A3.7		0.972211	NO
F02A9.2	far-1	0.971703	YES
T21B6.3		0.966591	YES
T03F7.1	snf-11	0.966457	YES
F47A4.3		0.966388	YES
M01D1.1	str-148	0.965529	YES
T22D1.12		0.965153	YES
T28B4.3		0.963124	NO
F21H7.3		0.962323	YES
F09B9.4		0.960623	YES
C54E4.2		0.951648	YES
F46E10.10		0.94861	YES
C18A11.7	dim-1	0.948557	YES
C34C12.5		0.946391	YES
F13H10.5		0.946252	YES
K12F2.1	myo-3	0.945402	YES
F21D9.4		0.945033	NO
D2063.1		0.941141	YES
Y51A2D.14		0.940872	YES
Y71G12B.11		0.938238	YES
F36H1.4	lin-3	0.934596	YES
ZK1248.16	lec-5	0.933579	YES
ZC374.2		0.93204	YES
C44B12.2	ost-1	0.927534	YES
T11B7.4	alp-1	0.926676	YES
T03G11.9		0.92555	YES
T27A1.4		0.925506	YES
C54F6.5		0.919932	YES
T12A7.5		0.919854	YES
R01H10.3	cor-1	0.917921	YES
T22E5.5	mup-2	0.917189	YES
F08B6.4	unc-87	0.916376	YES
F53A3.1		0.915417	YES
F53G2.4	pqn-42	0.91505	YES
K10C3.3	zig-1	0.914686	YES
R05D7.1		0.913937	YES
B0228.4	tag-308	0.913437	YES
T03E6.7	cpl-1	0.912649	YES
C37C3.6	ppn-1	0.912142	YES
ZK892.7	sdz-38	0.902197	YES
W08A12.2		0.901675	YES
Y105E8A.6	unc-95	0.899423	YES
F10G2.1		0.898682	YES
K05F1.5		0.89548	YES
F54C1.7	pat-10	0.894277	YES
C53D6.2	unc-129	0.891264	YES
M03B6.5		0.890935	YES
R13A5.4		0.88836	YES
K02D7.2		0.885096	NO
C44B7.10		0.883372	YES
T10G3.1		0.882908	YES
E03G2.3	mec-5	0.882878	YES
F57B7.4	mig-17	0.882148	YES
T22A3.2	hsp-12.1	0.880238	YES
C36E6.5	mlc-2	0.878693	YES
C40H1.5		0.874217	YES
F55B12.5	nrf-5	0.873197	YES
C05D11.4	let-756	0.872169	YES
K01C8.10	cct-4	0.86812	NO
D1007.14	pqn-24	0.867458	YES
K10B4.6	cwn-1	0.866228	YES
Y45F10B.13		0.862926	YES
T05G5.1		0.862611	YES
C29F5.1		0.8611	YES
F54F2.1		0.860493	YES
T05E7.4		0.858532	YES
B0024.3		0.853248	YES
W03G11.3		0.85303	YES
R173.1	cah-5	0.851832	YES
F47B10.8		0.849977	YES
Y97E10AR.1		0.849001	YES
C32E12.4		0.848353	YES
R151.4		0.847594	YES
Y37D8A.2		0.847566	YES
F40F8.5		0.846612	YES
F30A10.1		0.845553	YES
F30H5.1	unc-45	0.84529	YES
F56B6.4	uvt-5	0.844102	YES
ZK688.6	tag-282	0.842752	YES
T07H6.1		0.836085	YES
M01E11.4	pqn-52	0.835923	YES
C28C12.7	spp-10	0.833064	YES
Y75B8A.5		0.830596	YES
W06A7.2		0.828165	YES
C47E12.8	dhp-2	0.82048	YES
M03A8.4	gei-15	0.818007	YES
Y39A3B.5		0.812338	YES
C05E4.9	gei-7	0.810821	YES
T25F10.6		0.810218	NO
C18G1.1		0.80678	YES
Y105E8B.1	lev-11	0.805914	YES
C49A1.10		0.805888	YES
F32A5.7	lsm-4	0.804088	NO
F53F10.1		0.803525	YES
T03G6.3		0.800124	YES
Y105E8A.26	tag-301	0.799628	YES
F54D7.4	zig-7	0.795894	YES
F11F1.6		0.793777	YES
Y73B6BL.21		0.793425	YES
F40A3.6		0.792355	NO
C01C7.1	ark-1	0.792282	YES
F13H8.7		0.791989	NO
F13D12.4	alh-8	0.789971	YES
F42A10.3		0.789026	YES
C03H5.5		0.78774	NO
F26A3.4		0.786295	YES
F22A3.2		0.781467	NO
Y69A2AR.31		0.778133	YES
F38B7.1		0.777858	YES
H22K11.2		0.777804	NO
F44B9.2		0.777539	YES
K02B7.3		0.772681	YES
B0403.6		0.771682	YES
C02F12.7	tag-278	0.765645	YES
B0563.2	tsp-11	0.762683	YES
ZC123.4		0.760583	YES
C44B7.4		0.759407	YES
ZC477.9	deb-1	0.759329	YES
F21C10.7		0.758094	YES
F52H2.7		0.754755	NO
Y23H5A.5	ctn-1	0.747339	YES
C05E4.3	srp-1	0.746989	NO
K07A12.6	hot-5	0.745619	YES
C39D10.3		0.745576	YES
Y5F2A.2		0.743674	YES
T20B3.2	tni-3	0.743429	YES
C33B4.4		0.742327	YES
D1086.3		0.738475	NO
Y43F8B.1		0.737973	YES
Y58G8A.4		0.735704	YES
F10E7.4	spon-1	0.73569	YES
M01E11.7	tag-163	0.7351	YES
F09G2.5		0.727744	YES
Y55F3C.3		0.727629	YES
T04C12.4	act-3	0.726426	YES
E04F6.8		0.724326	NO
D1044.1		0.723777	YES
C35C5.5	lev-8	0.722743	YES
T07C12.9		0.720915	YES
C49H3.8		0.713111	YES
ZK1058.1	mmcm-1	0.711921	YES
F37H8.5		0.711878	NO
C28H8.6	tag-327	0.701782	YES
B0495.10	tag-178	0.701724	YES
ZC412.3		0.698287	YES
C14F5.3	tnt-3	0.697538	YES
F07A5.7	unc-15	0.696997	YES
B0285.7		0.693081	YES
Y82E9BR.6		0.690554	YES
ZC410.4	twk-8	0.690056	YES
R06A10.4		0.68784	YES
F22B7.5	dnj-10	0.68387	YES
T21B10.1		0.683592	NO
ZC8.3	tag-226	0.683493	YES
T19D2.3		0.682579	YES
F21D5.8		0.681634	NO
F53H1.3		0.680734	NO
K08F8.1		0.679023	YES
Y105E8A.7	eat-18	0.678226	YES
R31.2		0.67699	YES
C27B7.7		0.676408	NO
C15H9.9		0.67453	YES
Y71H2B.4		0.6727	NO
F40A3.4		0.672393	YES
C07E3.9		0.665566	YES
F52H3.7	lec-2	0.665553	YES
Y50D7A.6	klp-20	0.660265	YES
K07H8.12		0.659645	YES
JC8.8		0.659138	NO
F28H1.2	cpn-3	0.654336	YES
Y39A1A.20		0.652085	NO
ZK652.6		0.651432	NO
Y47D3B.5	twk-31	0.648657	YES
D2030.5	mce-1	0.648602	YES
F48F5.6		0.646821	YES
F27D9.8	stn-2	0.646648	YES
T19H12.2		0.646614	NO
Y57A10A.10		0.646298	YES
F27D9.5	pcca-1	0.642079	YES
C46G7.2		0.640987	YES
C05C10.3		0.640388	YES
M79.3		0.640361	YES
R07G3.9		0.639924	NO
C50F2.4		0.639787	YES
C37F5.1	lin-1	0.639003	YES
F54D7.2		0.638811	YES
K08C7.3	epi-1	0.638018	YES
C18E9.1	cal-2	0.637487	YES
K07E12.1	dig-1	0.635415	YES
C46F4.2	acs-17	0.634272	YES
W08E3.3	tag-210	0.63332	NO
R11A5.7		0.632278	YES
Y39A1C.1		0.630282	YES
Y38F1A.9	oig-2	0.629916	YES
C14B9.8		0.628455	YES
H22K11.4		0.628169	YES
Y42G9A.4		0.626594	YES
F54F3.1	nid-1	0.625735	YES
ZK1058.2	pat-3	0.62555	YES
F43G9.3		0.62549	NO
F09F7.2	mlc-3	0.624546	YES
K11C4.5	unc-68	0.623769	YES
C45B2.2		0.623158	NO
K10B3.7	gpd-3	0.62225	NO
F29G9.2		0.620486	YES
ZK563.4	clc-3	0.618249	YES
T03G11.1	pqn-62	0.617132	YES
D1009.3		0.61232	YES
Y73F8A.26		0.605674	NO
F41C3.5		0.604215	YES
Y52B11A.4		0.602972	YES
C07G2.3	cct-5	0.601475	YES
ZK1321.2		0.599985	YES
K01A2.8	mps-2	0.598766	YES
K06C4.9		0.597911	YES
F22E12.1		0.595136	YES
C48B6.9		0.595103	NO
Y71F9AR.2		0.59189	YES
Y37E3.11		0.591285	YES
R04D3.4		0.590997	NO
R11G1.6		0.590005	YES
C29F9.7	pat-4	0.589393	YES
F40F4.4	lbp-3	0.588883	YES
Y46D2A.1		0.588599	YES
T23B12.11		0.586998	YES
Y56A3A.29	ung-1	0.586682	YES
ZK1073.2		0.586533	YES
F42H10.3		0.585671	YES
Y62E10A.13		0.585052	YES
H35N03.1	exp-1	0.583731	YES
T28B4.1		0.583403	YES
T01G1.3		0.579442	NO
F28B3.10		0.578731	NO
Y17D7B.4		0.577267	YES
R07G3.8		0.575252	YES
C52D10.6	skr-12	0.574486	YES
C52B9.6	twk-28	0.574176	YES
T04F8.2		0.573052	YES
K07D4.7	tag-218	0.57061	YES
ZK643.1		0.570059	YES
R02F2.2		0.567833	YES
F59A2.3		0.566961	YES
Y105E8B.4	bath-40	0.566302	YES
F35H12.5		0.565357	NO
F19C7.3		0.564761	NO
R06C1.1	hda-3	0.563349	NO
ZK121.2		0.562312	YES
F15G9.4	him-4	0.561764	YES
F53A9.10	tnt-2	0.560904	YES
R11H6.5		0.559518	NO
Y57G11C.36		0.557875	YES
T19C3.4		0.556182	YES
C25A1.13		0.555048	NO
Y37E11B.5		0.55317	NO
Y71F9B.16	dnj-30	0.55223	NO
F08D12.7		0.552009	YES
F56D12.5	vig-1	0.551176	YES
Y116F11B.12	gly-4	0.550886	YES
R11A5.4		0.550742	YES
K08C7.7		0.547608	NO
F27C1.2		0.547234	YES
T14G12.4	fkh-2	0.546335	YES
F15D3.1	dys-1	0.544816	YES
T04C12.5	act-2	0.54454	YES
T09B4.5		0.543851	YES
F57C9.4		0.543306	NO
K07E8.6		0.543295	YES
W04A8.4		0.543073	YES
B0496.3		0.541604	YES
K09C8.5	pxn-2	0.541191	YES
T02G5.9	krs-1	0.541114	YES
Y73B6BL.3		0.540358	YES
ZK593.1		0.540295	NO
W06F12.1	lit-1	0.538702	YES
C08D8.2	tmd-2	0.535452	YES
T22A3.4	tag-237	0.534347	YES
T22B2.4	sup-12	0.532476	YES
T06A10.4		0.530522	NO
F32A6.5	sto-2	0.530377	YES
T02D1.8		0.529136	YES
R07H5.2	cpt-2	0.52905	YES
K10D3.2	unc-14	0.526023	YES
F17H10.3		0.525928	YES
R10E4.2	tag-310	0.525654	YES
W02C12.3	hlh-30	0.521141	YES
F15D3.7		0.517222	YES
C07F11.1	tol-1	0.516568	YES
R09G11.1	sup-10	0.515813	YES
T07E3.4		0.515676	YES
ZK669.1	tag-341	0.5123	YES
H18N23.2		0.510541	YES
C03G5.1	sdha-1	0.508591	YES
F10G7.9		0.508238	NO
F31D5.3	tag-149	0.508206	YES
F21H7.5		0.508186	YES
F54F7.1	taf-7.1	0.507901	YES
C26E6.3		0.507678	NO
T23F1.7	dpf-1	0.503823	YES
F11G11.1	gst-8	0.503797	YES
T24B8.4		0.503402	YES
W04E12.8	clec-50	0.503012	YES
R07E3.5	acl-5	0.502721	YES
C46C2.7		0.500583	YES
W09G3.6		0.50006	NO
260 out 310 83.87% have predicted muscle modules.
