# Supplementary material for: Information Flow Analysis of Interactome Networks
Source: PLoS Comput Biol. 2009 Apr 10;5(4):e1000350. doi: 10.1371/journal.pcbi.1000350 (PMC2685719; doi:10.1371/journal.pcbi.1000350)
Supplement: Table S6 — Genes showing significant difference in betweenness scores in the muscle interactome network versus in the entire interactome network. (0.04 MB XLS) [file pcbi.1000350.s009.xls]

## Sheet: TableS6.txt
Gene Name	MuscleNet Top Percentile	Interactome Top Percentile	Percentile Difference
sup-12	19.8795	65.3614	45.4819
D2063.1	13.253	54.2169	40.9639
Y62E10A.13	35.8434	76.506	40.6627
lec-2	29.8193	70.1807	40.3614
H18N23.2	35.8434	75.3012	39.4578
pat-3	20.7831	56.9277	36.1446
mec-8	29.5181	65.6627	36.1446
F37B4.7	38.8554	74.6988	35.8434
lsm-4	41.5663	76.2048	34.6386
T22D1.12	20.7831	54.5181	33.7349
lsm-1	5.12048	37.9518	32.8313
pqn-52	36.747	68.9759	32.2289
Y39A1A.3	18.0723	48.494	30.4217
unc-51	35.8434	65.9639	30.1205
F09F7.7	38.5542	67.7711	29.2169
tol-1	28.012	56.6265	28.6145
mel-11	19.5783	47.5904	28.012
eat-6	43.6747	71.6867	28.012
vig-1	35.8434	62.9518	27.1084
tag-327	45.4819	72.2892	26.8072
K10D3.4	45.1807	71.0843	25.9036
uvt-5	20.7831	46.3855	25.6024
dys-1	47.2892	72.5904	25.3012
cct-5	9.63855	34.6386	25
dim-1	28.3133	53.3133	25
T01G1.3	28.6145	53.6145	25
air-2	15.9639	40.6627	24.6988
R74.5	21.6867	45.7831	24.0964
gpd-3	27.7108	51.8072	24.0964
tag-218	35.8434	59.9398	24.0964
Y37E3.11	10.5422	34.3373	23.7952
bath-40	35.8434	59.0361	23.1928
B0496.3	18.9759	41.8675	22.8916
T19B4.5	24.0964	46.988	22.8916
F41C3.5	50.6024	72.8916	22.2892
Y44E3A.6	40.9639	62.6506	21.6867
math-33	56.0241	77.7108	21.6867
dnj-10	30.1205	51.506	21.3855
T21B10.1	35.8434	57.2289	21.3855
D2030.6	27.1084	47.8916	20.7831
lir-1	15.0602	35.5422	20.4819
B0336.6	42.1687	62.3494	20.1807
emb-9	58.4337	78.6145	20.1807
F23B12.5	19.2771	39.1566	19.8795
eif-3.D	27.4096	47.2892	19.8795
T09F3.1	49.6988	69.5783	19.8795
sdz-38	12.3494	31.9277	19.5783
vha-2	14.4578	34.0361	19.5783
Y59A8B.22	17.4699	36.1446	18.6747
afd-1	46.0843	64.759	18.6747
ftn-1	4.21687	22.5904	18.3735
F29G9.2	9.33735	26.506	17.1687
F47B10.8	35.8434	53.012	17.1687
R02E12.4	44.5783	61.747	17.1687
tag-163	35.8434	52.7108	16.8675
tag-204	44.2771	61.1446	16.8675
act-1	5.72289	21.988	16.2651
lev-11	54.5181	70.7831	16.2651
deb-1	55.7229	71.988	16.2651
T21B6.3	9.03614	24.6988	15.6627
mlc-2	35.8434	50.9036	15.0602
ZC455.1	14.4578	29.2169	14.759
tag-237	56.6265	71.3855	14.759
act-5	15.3614	29.8193	14.4578
unc-60	35.8434	50	14.1566
ctn-1	38.253	52.1084	13.8554
R07G3.8	35.8434	49.0964	13.253
gly-4	50.9036	64.1566	13.253
cpl-1	3.61446	16.5663	12.9518
T09A5.12	10.8434	23.7952	12.9518
F42A10.3	18.3735	31.0241	12.6506
pbs-5	2.71084	14.759	12.0482
abu-10	49.3976	61.4458	12.0482
knl-1	21.3855	32.8313	11.4458
Y37H2A.1	46.6867	58.1325	11.4458
acdh-1	37.0482	48.1928	11.1446
tag-210	57.5301	68.6747	11.1446
unc-15	13.5542	24.3976	10.8434
dsh-1	59.3373	69.8795	10.5422
C06G1.5	9.93976	20.1807	10.241
F44D12.1	12.9518	23.1928	10.241
par-3	45.7831	56.0241	10.241
ZC123.4	57.8313	68.0723	10.241
ZK121.2	3.91566	13.253	9.33735
R02F11.1	3.31325	12.3494	9.03614
rnp-1	58.1325	67.1687	9.03614
ZK652.6	35.8434	44.2771	8.43373
F53B3.3	52.4096	60.8434	8.43373
unc-43	11.747	19.8795	8.13253
lit-1	1.20482	8.73494	7.53012
gsy-1	8.43373	15.9639	7.53012
K02D7.2	29.2169	36.747	7.53012
T01B7.8	35.8434	43.3735	7.53012
rps-7	43.0723	50.6024	7.53012
mex-6	56.9277	64.4578	7.53012
C11E4.6	21.3855	28.6145	7.22892
ppn-1	22.8916	30.1205	7.22892
eft-3	1.50602	8.43373	6.92771
unc-87	15.6627	22.2892	6.62651
tbp-1	7.22892	13.5542	6.3253
F59A2.3	11.4458	17.7711	6.3253
wrn-1	35.8434	42.1687	6.3253
ZK856.11	50	56.3253	6.3253
T27F2.2	53.3133	59.6386	6.3253
ftn-2	23.1928	28.9157	5.72289
plsc-2	14.759	18.9759	4.21687
Y11D7A.12	42.4699	46.6867	4.21687
mdf-2	3.01205	6.62651	3.61446
elks-1	46.988	50.3012	3.31325
eor-1	46.3855	49.3976	3.01205
T26A8.4	60.5422	63.5542	3.01205
gla-3	22.5904	25.3012	2.71084
rga-1	52.1084	54.8193	2.71084
pqn-95	12.0482	14.1566	2.10843
icp-1	17.1687	19.2771	2.10843
scc-1	13.8554	15.3614	1.50602
W05H7.4	4.81928	6.0241	1.20482
dyb-1	6.3253	7.53012	1.20482
alp-1	0.301205	1.20482	0.903614
mig-5	2.40964	3.31325	0.903614
crm-1	4.51807	5.42169	0.903614
uaf-1	16.2651	17.1687	0.903614
T27A3.1	37.6506	38.5542	0.903614
gei-16	0.903614	1.50602	0.60241
hmg-1.2	35.8434	36.4458	0.60241
cey-1	57.2289	57.8313	0.60241
ZK849.2	2.10843	2.40964	0.301205
nhr-6	7.83133	7.83133	0
F29G6.3	12.6506	12.6506	0
rpn-2	18.6747	18.6747	0
wrm-1	100	100	0
B0393.3	100	100	0
gei-7	100	100	0
gei-8	100	100	0
C14B9.8	100	100	0
C15H9.9	100	100	0
ajm-1	100	100	0
C25F6.1	100	100	0
C27H2.2	100	100	0
uba-1	100	100	0
C49H3.8	100	100	0
D2005.3	100	100	0
F08F8.9	100	100	0
F09G2.5	100	100	0
F10G7.9	100	100	0
F11D5.3	100	100	0
F13B12.4	100	100	0
F13E6.4	100	100	0
F22D6.4	100	100	0
F22E12.1	100	100	0
F27C1.2	100	100	0
F28H1.1	100	100	0
sas-5	100	100	0
F40F8.5	100	100	0
tni-1	100	100	0
F42H10.3	100	100	0
ceh-27	100	100	0
F53F10.1	100	100	0
ina-1	100	100	0
tag-131	100	100	0
cct-4	100	100	0
tbb-1	100	100	0
syg-1	100	100	0
epi-1	100	100	0
K08F8.1	100	100	0
cwn-1	100	100	0
myo-3	100	100	0
dcr-1	100	100	0
K12H6.7	100	100	0
flp-19	100	100	0
cor-1	100	100	0
R08B4.3	100	100	0
sir-2.1	100	100	0
pqn-62	100	100	0
act-3	100	100	0
T12D8.6	100	100	0
peb-1	100	100	0
T19A6.3	100	100	0
tni-3	100	100	0
phb-2	100	100	0
T25F10.6	100	100	0
W06A7.2	100	100	0
W07B8.3	100	100	0
Y15E3A.5	100	100	0
Y17D7B.4	100	100	0
Y23H5B.5	100	100	0
xrn-1	100	100	0
Y45F10B.13	100	100	0
Y47D3A.14	100	100	0
Y48G10A.3	100	100	0
est-1	100	100	0
Y57G7A.5	100	100	0
plk-2	100	100	0
lsm-6	100	100	0
Y73B6BL.33	100	100	0
vrs-2	100	100	0
ZC123.1	100	100	0
ZC449.6	100	100	0
ZK1073.2	100	100	0
nfi-1	100	100	0
ztf-9	100	100	0
gei-4	0.60241	0.301205	-0.301205
gut-2	41.5663	41.2651	-0.301205
C04C3.3	25	24.0964	-0.903614
F57C9.4	26.8072	25.9036	-0.903614
K09B11.9	1.80723	0.60241	-1.20482
eya-1	5.42169	3.61446	-1.80723
C06E7.4	24.3976	21.6867	-2.71084
abu-11	8.73494	5.72289	-3.01205
tag-208	47.8916	44.8795	-3.01205
atn-1	6.0241	2.71084	-3.31325
tag-260	10.241	6.3253	-3.91566
mpk-1	8.13253	3.91566	-4.21687
lst-1	11.1446	6.92771	-4.21687
ZK512.5	23.7952	19.5783	-4.21687
mrt-2	7.53012	3.01205	-4.51807
sgt-1	6.92771	2.10843	-4.81928
daf-21	16.8675	11.747	-5.12048
D1046.1	25.6024	20.4819	-5.12048
lgg-2	49.0964	43.9759	-5.12048
K01A2.10	59.3373	53.9157	-5.42169
T04H1.2	6.62651	0.903614	-5.72289
brp-1	16.5663	10.8434	-5.72289
C09G1.4	36.1446	30.4217	-5.72289
C56G2.7	39.4578	33.7349	-5.72289
C16B8.3	40.6627	34.9398	-5.72289
eps-8	23.494	16.2651	-7.22892
tra-4	48.494	40.9639	-7.53012
F59E12.9	28.9157	21.0843	-7.83133
pha-4	21.988	13.8554	-8.13253
F14F9.4	39.759	31.6265	-8.13253
brc-2	36.4458	27.7108	-8.73494
mek-2	53.3133	44.5783	-8.73494
pie-1	54.2169	45.1807	-9.03614
Y54G9A.6	35.8434	26.2048	-9.63855
Y119C1A.1	39.1566	29.5181	-9.63855
zyg-8	17.7711	7.22892	-10.5422
mom-4	44.8795	32.5301	-12.3494
klp-7	50.3012	37.6506	-12.6506
lin-15A	51.506	38.8554	-12.6506
W08G11.3	53.6145	39.4578	-14.1566
rad-26	26.506	12.0482	-14.4578
T01G9.2	37.9518	22.8916	-15.0602
daf-4	42.7711	27.4096	-15.3614
mig-15	25.9036	9.93976	-15.9639
Y17G7B.11	51.8072	35.241	-16.5663
ncl-1	59.3373	42.7711	-16.5663
apc-11	22.2892	5.12048	-17.1687
apc-2	40.0602	20.7831	-19.2771
Y55F3AM.3	59.6386	40.3614	-19.2771
vab-3	24.6988	4.81928	-19.8795
pqn-60	48.1928	28.012	-20.1807
F32B4.4	54.8193	33.4337	-21.3855
hsp-17	26.2048	4.51807	-21.6867
chp-1	100	78.3133	-21.6867
Y77E11A.6	100	78.012	-21.988
unc-14	100	77.4096	-22.5904
rps-8	55.1205	32.2289	-22.8916
Y48B6A.12	100	77.1084	-22.8916
C05C8.6	60.241	37.0482	-23.1928
lsm-8	100	76.8072	-23.1928
kel-8	25.3012	1.80723	-23.494
ani-3	100	75.9036	-24.0964
C18E3.9	100	75.6024	-24.3976
W02A11.3	100	75	-25
C56C10.7	100	74.3976	-25.6024
F36A2.1	100	74.0964	-25.9036
pqn-71	41.8675	15.6627	-26.2048
ZK1307.9	100	73.7952	-26.2048
ZC247.1	100	73.494	-26.506
C01B10.8	35.8434	9.03614	-26.8072
F41G3.10	100	73.1928	-26.8072
lin-36	37.3494	8.13253	-29.2169
lin-37	47.5904	18.3735	-29.2169
npp-20	52.7108	23.494	-29.2169
magi-1	100	70.4819	-29.5181
pop-1	40.3614	10.241	-30.1205
nos-3	100	69.2771	-30.7229
Y40B10A.2	35.8434	4.21687	-31.6265
grs-1	100	68.3735	-31.6265
R02D5.1	100	67.4699	-32.5301
etr-1	100	66.8675	-33.1325
mup-2	100	66.5663	-33.4337
F49E2.2	100	66.2651	-33.7349
lin-2	43.3735	9.33735	-34.0361
Y63D3A.4	43.9759	9.63855	-34.3373
nhl-1	56.3253	21.3855	-34.9398
R07H5.8	100	65.0602	-34.9398
C18B2.5	48.7952	12.9518	-35.8434
sec-23	100	63.8554	-36.1446
W02D3.11	100	63.253	-36.747
hpl-2	100	62.0482	-37.9518
ZK1055.7	55.4217	16.8675	-38.5542
fum-1	100	60.5422	-39.4578
ech-8	51.2048	11.4458	-39.759
nspb-12	100	60.241	-39.759
F59A3.3	100	59.3373	-40.6627
cey-2	100	58.7349	-41.2651
F28C6.1	100	58.4337	-41.5663
tir-1	59.9398	17.4699	-42.4699
Y116A8C.26	100	57.5301	-42.4699
klc-2	53.9157	11.1446	-42.7711
rpl-2	60.8434	18.0723	-42.7711
lsm-3	100	55.7229	-44.2771
cic-1	100	55.4217	-44.5783
T10C6.5	100	55.1205	-44.8795
lsm-5	100	52.4096	-47.5904
F11G11.5	100	51.2048	-48.7952
hsp-6	100	49.6988	-50.3012
tin-10	100	49.0964	-50.9036
F11D5.1	100	46.0843	-53.9157
unc-84	100	45.4819	-54.5181
ztf-1	100	43.6747	-56.3253
rpl-32	100	43.0723	-56.9277
ctbp-1	100	42.4699	-57.5301
vha-8	100	41.5663	-58.4337
F14E5.2	100	40.0602	-59.9398
dlg-1	100	39.759	-60.241
gsp-2	100	38.253	-61.747
F27C1.6	100	37.3494	-62.6506
lap-1	100	35.8434	-64.1566
ttm-1	100	33.1325	-66.8675
M05D6.2	100	31.3253	-68.6747
pqn-28	100	30.7229	-69.2771
F40A3.6	100	28.3133	-71.6867
rpl-1	100	27.1084	-72.8916
F31E3.2	100	26.8072	-73.1928
emb-30	100	25.6024	-74.3976
tag-205	100	25	-75
T18D3.7	100	15.0602	-84.9398
lrx-1	100	14.4578	-85.5422
sta-1	100	10.5422	-89.4578
