# Supplementary material for: Information Flow Analysis of Interactome Networks
Source: PLoS Comput Biol. 2009 Apr 10;5(4):e1000350. doi: 10.1371/journal.pcbi.1000350 (PMC2685719; doi:10.1371/journal.pcbi.1000350)
Supplement: Table S8 — Information flow scores, lethality, and pleiotropy scores of proteins which are part of a signaling network for S. cerevisiae containing phosphorylation binding events and Y2H interactions. (0.03 MB XLS) [file pcbi.1000350.s011.xls]

## Sheet: TableS8.txt
ORF_Name	Information Flow	Lethal	Num Phenotypes
YAL007C	11.5726	0	0
YAL020C	215.324	0	2
YAL034W-A	903.789	1	0
YAL042W	33.8258	0	0
YAR014C	123.277	0	2
YAR015W	4.95732	0	0
YAR018C	1056.95	0	1
YBL007C	3261.09	0	7
YBL010C	30.7884	0	0
YBL030C	4.63531	1	0
YBL031W	103.892	0	1
YBL039C	98.678	0	0
YBL058W	10.9652	0	8
YBL061C	791.178	0	1
YBL066C	220.152	0	0
YBL084C	1358.19	1	0
YBL085W	1058.74	0	0
YBL103C	385.613	0	0
YBL105C	2.90916	1	0
YBL106C	2145.05	0	0
YBR035C	87.6473	0	0
YBR072W	431.158	0	0
YBR094W	4.93307	0	0
YBR102C	175.436	1	0
YBR107C	493.223	0	0
YBR108W	322.919	0	0
YBR109C	71.6552	1	0
YBR130C	224.132	0	0
YBR133C	18.6094	0	0
YBR138C	343.575	0	0
YBR154C	8.70102	1	0
YBR155W	1264.29	1	0
YBR157C	18.5264	0	0
YBR159W	1848.28	0	0
YBR170C	11.1522	0	0
YBR200W	11.7034	0	0
YBR225W	33.8994	0	0
YBR264C	9.48006	0	0
YBR270C	625.743	0	0
YBR273C	748.532	0	0
YCR024C	11.849	0	2
YCR075C	5.62373	0	0
YDL002C	489.899	0	0
YDL013W	1576.42	0	3
YDL043C	334.308	1	0
YDL056W	78.6295	0	2
YDL070W	647.523	0	0
YDL074C	61.5042	0	2
YDL078C	34.7009	0	0
YDL088C	58.9075	0	0
YDL125C	110.17	0	0
YDL126C	457.551	1	0
YDL131W	111.799	0	0
YDL139C	215.358	1	0
YDL143W	14.307	1	0
YDL203C	31.9975	0	0
YDL210W	190.104	0	0
YDL212W	390.039	1	0
YDL225W	547.986	0	1
YDR002W	1561.87	1	0
YDR099W	1001.23	0	0
YDR132C	18.2322	0	0
YDR171W	146.909	0	0
YDR184C	1.50321	0	0
YDR207C	90.4887	0	5
YDR225W	23.4398	0	1
YDR229W	141.86	0	0
YDR256C	19.8263	0	0
YDR259C	700.825	0	0
YDR264C	573.848	0	12
YDR285W	593.514	0	0
YDR295C	327.182	0	0
YDR299W	25.7938	1	0
YDR309C	781.807	0	0
YDR323C	736.566	0	0
YDR328C	95.979	1	0
YDR330W	69.1691	0	0
YDR335W	644.625	0	2
YDR362C	5.53408	1	0
YDR383C	311	0	0
YDR388W	1973.27	0	14
YDR425W	30.419	0	0
YDR533C	693.65	0	0
YEL015W	2225.23	0	0
YEL042W	5.09041	0	0
YER033C	3.70071	0	0
YER054C	242.127	0	0
YER092W	14.3758	0	0
YER095W	519.114	0	0
YER096W	34.7843	0	0
YER112W	2571.07	1	0
YER116C	12.087	0	4
YER119C	51.5741	0	0
YER125W	528.201	1	0
YER127W	107.747	1	0
YER133W	2818.22	1	0
YER139C	3.03701	0	1
YER151C	52.526	0	2
YFL011W	22.3685	0	0
YFL022C	902.904	1	0
YFL023W	863.766	0	7
YFL048C	79.9823	0	0
YFL062W	505.185	0	0
YFR021W	319.855	0	0
YFR024C-A	1178.81	0	1
YFR029W	9.21038	1	0
YGL035C	856.99	0	0
YGL051W	445.631	0	0
YGL055W	831.531	1	0
YGL061C	12.8	1	0
YGL075C	1729.62	1	0
YGL153W	133.566	0	0
YGL161C	814.937	0	1
YGL172W	23.3177	1	0
YGL207W	147.429	1	0
YGL210W	582.427	0	0
YGL221C	363.948	0	0
YGR024C	16.3101	1	0
YGR058W	741.662	0	1
YGR116W	20.8636	1	0
YGR144W	5.5327	0	0
YGR161C	4.17034	0	0
YGR179C	8.7228	1	0
YGR223C	437.141	0	1
YGR238C	132.541	0	0
YGR267C	124.186	1	0
YHL003C	420.66	0	0
YHL009C	92.702	0	0
YHL018W	30.4039	0	0
YHL024W	162.573	0	0
YHL047C	10.1928	0	0
YHR009C	11.7421	0	0
YHR014W	8.47437	0	0
YHR030C	110.837	0	4
YHR103W	108.348	0	0
YHR105W	1638.68	0	0
YHR114W	1842.97	0	0
YHR133C	1832.83	0	0
YHR142W	395.244	0	1
YHR156C	715.97	0	0
YHR158C	21.0598	0	0
YHR161C	100.309	0	0
YHR183W	97.5396	0	1
YHR185C	211.845	0	0
YHR216W	87.4906	0	0
YIL004C	15.4195	1	0
YIL007C	694.564	0	0
YIL016W	787.251	0	0
YIL033C	944.453	0	0
YIL063C	166.339	1	0
YIL072W	2.91753	0	0
YIL112W	24.8182	0	0
YIL144W	2835.8	1	0
YIL156W	127.717	0	0
YIL167W	14.307	0	0
YIR003W	38.1208	0	0
YIR037W	3.73199	0	0
YJL020C	499.722	0	0
YJL076W	23.4617	1	0
YJL108C	148.511	0	0
YJL110C	1187.56	0	0
YJL117W	1365.21	0	7
YJL124C	2180.36	0	4
YJL146W	100.454	0	0
YJL148W	591.814	0	0
YJL196C	182.018	0	0
YJL218W	490.32	0	0
YJR032W	35.3659	0	1
YJR044C	297.656	0	0
YJR056C	1255.15	0	0
YJR063W	61.1908	0	0
YJR069C	22.3685	0	0
YJR076C	1023.27	1	0
YJR089W	33.3265	0	0
YJR103W	20.4617	0	0
YJR112W	2575.05	1	0
YKL008C	2199.53	0	0
YKL042W	1481.99	1	0
YKL146W	407.603	0	0
YKL178C	79.8806	0	0
YKL181W	35.1337	0	0
YKL193C	3.96081	1	0
YKR022C	278.348	1	0
YKR048C	1808.87	0	0
YKR055W	239.754	0	0
YKR068C	3.94325	1	0
YLL018C	108.033	1	0
YLL028W	386.543	0	0
YLL043W	543.451	0	5
YLR003C	161.475	0	0
YLR018C	201.206	0	0
YLR102C	29.0557	0	0
YLR113W	1062.53	0	3
YLR131C	106.776	0	0
YLR182W	176.133	0	0
YLR206W	77.0339	0	0
YLR216C	83.6246	0	0
YLR256W	5.29041	0	0
YLR259C	18.2502	1	0
YLR263W	850.89	0	0
YLR264W	1157.58	0	0
YLR293C	1236.57	0	0
YLR314C	264.685	1	0
YLR319C	43.2439	0	0
YLR324W	10.5812	0	0
YLR372W	758.449	0	2
YLR394W	545.777	0	0
YLR429W	193.468	0	0
YLR438W	71.628	0	0
YLR457C	1036.04	1	0
YML001W	756.38	0	5
YML013W	15.9294	0	1
YML016C	1522.47	0	2
YML031W	245.373	1	0
YML042W	742.999	0	0
YML048W	647.958	0	0
YML062C	33.0075	0	1
YML064C	3344.63	1	0
YML073C	310.752	0	1
YML121W	59.3493	0	3
YMR048W	3.70071	0	0
YMR067C	6.64047	0	1
YMR068W	49.1606	0	0
YMR102C	374.533	0	0
YMR111C	1358.12	0	0
YMR140W	261.553	0	0
YMR153W	117.153	0	0
YMR155W	219.395	0	0
YMR190C	33.453	0	2
YMR192W	170.472	0	0
YMR214W	3.00395	0	1
YMR215W	676.324	0	0
YMR233W	517.241	0	0
YMR239C	875.431	1	0
YMR250W	53.8245	0	0
YMR268C	2.91535	1	0
YMR275C	1.38674	0	1
YMR294W	98.6255	0	2
YMR302C	4.33717	0	0
YMR311C	166	0	0
YMR316W	11.9225	0	0
YNL021W	40.1848	0	0
YNL027W	219.638	0	2
YNL047C	694.196	0	0
YNL064C	103.144	0	0
YNL065W	71.6968	0	0
YNL078W	3340.04	0	0
YNL094W	2438.96	0	0
YNL101W	541.309	0	0
YNL121C	6.41326	0	1
YNL125C	103.122	0	0
YNL147W	648.649	0	2
YNL157W	22.5938	0	0
YNL166C	13.9781	0	0
YNL189W	3212.4	1	0
YNL199C	1385.01	0	4
YNL218W	457.157	0	0
YNL225C	392.436	0	2
YNL263C	1685.24	1	0
YNL267W	47.2737	1	0
YNL272C	484.218	1	0
YNL286W	12.4886	0	0
YNL293W	61.6557	0	0
YNR013C	77.4344	0	0
YNR019W	712.777	0	0
YNR039C	28.9968	0	0
YNR050C	17.4731	0	0
YOL006C	552.798	0	0
YOL065C	68.4845	0	0
YOL070C	27.3654	0	0
YOL082W	365.708	0	0
YOL091W	2826.34	0	0
YOL127W	27.8313	1	0
YOL147C	60.4514	0	0
YOR020C	1004.34	1	0
YOR035C	4.95732	0	7
YOR083W	44.3851	0	0
YOR089C	942.152	0	3
YOR092W	139.002	0	0
YOR101W	653.719	0	0
YOR117W	3.83488	1	0
YOR177C	64.1686	0	0
YOR181W	2740.84	1	0
YOR229W	759.394	0	0
YOR230W	3.07506	0	0
YOR249C	55.928	1	0
YOR254C	122.375	1	0
YOR292C	57.0227	0	0
YOR298C-A	30.2727	0	1
YOR329C	189.531	1	0
YOR332W	9.10891	0	0
YOR359W	86.3756	0	0
YPL048W	27.3258	0	0
YPL088W	73.4298	0	0
YPL094C	3.82882	1	0
YPL106C	68.7174	0	0
YPL181W	21.3212	0	1
YPL207W	4.95732	0	0
YPL217C	86.3501	1	0
YPL232W	10.0829	0	0
YPL240C	11743.3	0	0
YPL246C	2269.72	0	0
YPL249C	4.00164	0	0
YPR032W	99.0657	0	2
YPR048W	1150.05	1	0
YPR083W	20.1888	0	0
YPR128C	100.294	0	0
YPR129W	398.494	0	0
YPR156C	249.865	0	0
YPR169W	1.94219	1	0
YPR171W	1902.64	0	0
YPR198W	197.439	0	0
